# Supplementary material for: Exploring the Volatility, Phase Transitions, and Solubility Properties of Five Halogenated Benzaldehydes
Source: Molecules. 2025 Mar 31;30(7):1551. doi: 10.3390/molecules30071551 (PMC11990670; doi:10.3390/molecules30071551)
Supplement: Supplementary file 1 [file molecules-30-01551-s001.zip]

Archive with 1 entries (1 files):
- molecules-3507341-supplementary.pdf
